# Supplementary material for: Diet Quality at 3 Years of Age Relates to Lower Body Mass Index but Not Lower Blood Pressure at 10 Years of Age
Source: Nutrients. 2024 Aug 9;16(16):2634. doi: 10.3390/nu16162634 (PMC11356893; doi:10.3390/nu16162634)
Supplement: Supplementary file 1 [file nutrients-16-02634-s001.zip]

Archive with 1 entries (1 files):
- nutrients-3115688-supplementary.pdf
